# Supplementary material for: The influence of LncRNA H19 polymorphic variants on susceptibility to cancer: A systematic review and updated meta-analysis of 28 case-control studies
Source: PLoS One. 2021 Jul 26;16(7):e0254943. doi: 10.1371/journal.pone.0254943 (PMC8312943; doi:10.1371/journal.pone.0254943)
Supplement: S1 Data — (XLSX) [file pone.0254943.s002.xlsx]

## Sheet: Sheet1
First author	Year	Country/Region	Racial	Source of controls	Case	Control	Genotype distribution						Genotyping methods	Type	Abbreviation
							case			control
							H19 rs2839698 G﹥A
							GG	GA	AA	GG	GA	AA
Li	2016	China	Asian	PB	1147	1203	583	462	102	666	462	75	TaqMan	Colorectal	CRC
Hua	2016	China	Asian	HB	1049	1397	552	418	79	729	565	103	TaqMan	Bladder	BC
Gong	2016	China	Asian	HB	496	206	237	220	39	99	80	27	TaqMan	Lung	LC
Yang	2015	China	Asian	HB	500	500	250	195	55	284	178	38	TaqMan	Gastric	GC
Verhaegh	2008	Netherlands	Caucasian	PB	177	204	54	74	49	52	109	43	non-TaqMan	Bladder	BC
Yang	2018	China	Asian	HB	472	472	215	211	40	245	185	32	non-TaqMan	Hepatocellular	HCC
Guo	2017	China	Asian	HB	362	741	133	171	58	244	377	120	non-TaqMan	OSCC	OSCC
He	2017	China	Asian	HB	193	383	83	98	12	178	175	30	TaqMan	Osteosarcoma	Osteosarcoma
Cui	2018	China	Asian	HB	1491	1677	801	568	122	875	673	129	TaqMan	Breast	BCa
Mohammad	2019	Iran	Asian	HB	111	130	15	57	39	53	55	22	non-TaqMan	Breast	BCa
Wu	2019	China	Asian	HB	359	1190	140	178	41	532	524	134	TaqMan	Hepatocellular	HCC
Yang	2019	China	Asian	HB	431	431	206	170	55	192	184	55	non-TaqMan	Bladder	BC
Wang	2019	China	Asian	HB	563	1532	277	225	61	712	645	175	TaqMan	Lung	LC
Lin	2017	China	Asian	HB	1005	1020	452	440	113	484	432	104	non-TaqMan	Breast	BCa
Yu	2020	China	Asian	HB	315	441	134	140	40	154	211	74	non-TaqMan	Colorectal	CRC
Zhang	2020	China	Asian	HB	201	196	70	93	38	92	88	16	non-TaqMan	Ovarian	OC
							H19 rs217727 G﹥A
							GG	GA	AA	GG	GA	AA
Hua	2016	China	Asian	HB	1046	1394	431	467	148	573	665	156	TaqMan	Bladder	BC
Li	2016	China	Asian	PB	1147	1203	480	514	153	456	570	177	TaqMan	Colorectal	CRC
Xia	2016	China	Asian	PB	464	467	160	156	148	139	212	116	non-TaqMan	Breast	BCa
Yang	2015	China	Asian	HB	500	500	160	252	88	193	244	63	TaqMan	Gastric	GC
Verhaegh	2008	Netherlands	Caucasian	PB	177	204	114	59	4	115	80	9	non-TaqMan	Bladder	BC
Yin	2018	China	Asian	PB	556	395	204	264	88	165	172	58	non-TaqMan	Lung	LC
Guo	2017	China	Asian	HB	362	740	101	181	80	255	348	137	non-TaqMan	OSCC	OSCC
He	2017	China	Asian	HB	193	383	79	102	12	195	165	23	TaqMan	Osteosarcoma	Osteosarcoma
Abdollahzadeh	2018	Iran	Asian	HB	150	100	116	29	5	86	14	0	non-TaqMan	Breast	BCa
Cui	2018	China	Asian	HB	1488	1675	611	692	185	685	773	217	TaqMan	Breast	BCa
Hu	2017	China	Asian	HB	416	416	133	200	83	128	196	92	TaqMan	Pancreatic	PC
Mohammad	2019	Iran	Asian	HB	111	130	79	30	2	64	54	12	non-TaqMan	Breast	BCa
Wu	2019	China	Asian	HB	359	1190	154	170	35	495	539	156	TaqMan	Hepatocellular	HCC
Yang	2019	China	Asian	HB	431	431	185	202	44	191	188	52	non-TaqMan	Bladder	BC
Wang	2019	China	Asian	HB	564	1535	162	277	125	493	751	291	TaqMan	Lung	LC
Li	2019	China	Asian	HB	200	200	51	140	9	84	90	26	TaqMan	Bladder	BC
Lin	2017	China	Asian	HB	1005	1020	403	471	131	465	450	105	non-TaqMan	Breast	BCa
Li	2018	China	Asian	HB	555	618	210	250	95	246	305	97	non-TaqMan	Lung	LC
							H19 rs2107425 C﹥T
							CC	CT	TT	CC	CT	TT
Verhaegh	2008	Netherlands	Caucasian	PB	177	204	92	65	20	89	96	19	non-TaqMan	Bladder	BC
Song	2009	Mixed	Caucasian	PB	5366	8538	2619	2192	555	4029	3667	842	non-TaqMan	Ovarian	OC
Quaye	2009	Mixed	Caucasian	PB	1460	2463	767	544	149	1118	1098	247	TaqMan	Ovarian	OC
Barnholtz-Sloan 11	2014	USA	Caucasian	PB	1225	1118	604	516	105	521	478	119	non-TaqMan	Breast	BCa
Barnholtz_x0002_Sloan 12	2014	USA	Africa	PB	737	658	161	390	186	170	339	149	non-TaqMan	Breast	BCa
Butt	2012	Sweden	Caucasian	PB	678	1355	360	250	68	637	573	145	non-TaqMan	Breast	BCa
Gong	2016	China	Asian	HB	479	203	181	235	63	79	96	28	TaqMan	Lung	LC
Yin	2018	China	Asian	PB	556	395	161	266	129	140	185	70	non-TaqMan	Lung	LC
Wu	2019	China	Asian	HB	359	1190	134	185	40	422	560	208	TaqMan	Hepatocellular	HCC
Yang	2019	China	Asian	HB	431	431	152	213	66	171	190	70	non-TaqMan	Bladder	BC
							H19 rs2735971 A﹥G
							AA	AG	GG	AA	AG	GG
Hua	2016	China	Asian	HB	1049	1396	43	302	704	46	422	928	TaqMan	Bladder	BC
Li	2016	China	Asian	PB	1147	1203	773	334	40	765	398	40	TaqMan	Colorectal	CRC
Yang	2018	China	Asian	HB	472	472	12	126	327	13	139	313	non-TaqMan	Hepatocellular	HCC
Guo	2017	China	Asian	HB	461	739	129	141	191	80	308	351	non-TaqMan	OSCC	OSCC
He	2017	China	Asian	HB	193	383	11	94	88	32	182	169	TaqMan	Osteosarcoma	Osteosarcoma
Li	2019	China	Asian	HB	200	200	10	62	128	4	70	126	TaqMan	Bladder	BC
							H19 rs3024270 C﹥G
							CC	GC	GG	CC	GC	GG
Hua	2016	China	Asian	HB	1047	1395	174	527	346	260	688	447	TaqMan	Bladder	BC
Li	2016	China	Asian	PB	1147	1203	385	527	235	420	582	201	TaqMan	Colorectal	CRC
Yang	2018	China	Asian	HB	472	472	95	225	151	81	215	170	non-TaqMan	Hepatocellular	HCC
Guo	2017	China	Asian	HB	362	740	75	183	104	145	350	245	non-TaqMan	OSCC	OSCC
He	2017	China	Asian	HB	193	383	17	91	85	31	179	173	TaqMan	Osteosarcoma	OSC
Wu	2019	China	Asian	HB	359	1190	87	187	85	334	593	263	TaqMan	Hepatocellular	HCC
Yang	2019	China	Asian	HB	431	431	114	210	107	120	208	103	non-TaqMan	Bladder	BC
Li	2019	China	Asian	HB	200	200	16	101	83	22	97	81	TaqMan	Bladder	BC

## Sheet: rs3741219
First author	Year	Country/Region	Racial	Source of controls	Genotyping methods	Case	Control	TT1	TC1	CC1	TT+TC1	CC+TC1	T1	C1	TT0	TC0	CC0	TT+TC0	CC+TC0	T0	C0
Abdollahzadeh	2018	Iran	Asian	HB	non-TaqMan	150	100	119	24	7	143	31	262	38	80	17	3	97	20	177	23
Yang	2015	China	Asian	HB	TaqMan	500	500	260	187	53	447	240	707	293	268	189	43	457	232	725	275
Xia	2016	China	Asian	PB	non-TaqMan	464	467	238	186	40	424	226	662	266	245	182	40	427	222	672	262
Cui	2018	China	Asian	HB	TaqMan	1488	1675	782	582	127	1364	709	2146	836	832	706	139	1538	845	2370	984
Wu	2019	China	Asian	HB	TaqMan	359	1190	129	182	48	311	230	440	278	517	536	137	1053	673	1570	810
Yang	2019	China	Asian	HB	non-TaqMan	431	431	192	181	58	373	239	565	297	185	190	56	375	246	560	302
